# Supplementary material for: Enhanced resolution profiling in twins reveals differential methylation signatures of type 2 diabetes with links to its complications
Source: eBioMedicine. 2024 Apr 4;103:105096. doi: 10.1016/j.ebiom.2024.105096 (PMC11004697; doi:10.1016/j.ebiom.2024.105096)
Supplement: Supplementary Tables [file mmc1.xlsx]

## Sheet: README
Supplemental Table	Description
1	Genetically independent (MZ twins) analysis
2	Validation in 450k
3	Impact of BMI
4	Replication
5	Methylation Quantitative trait loci (MCCseq)
6	Methylation Quantitative trait loci (nearest 450k)
7	Metabolomic associations
8	Enrichment in GWAS regions
9	CpG Island/Shore/Shelf/Open Sea
10	Read Depth
11	MeDIPseq results

## Sheet: S1
Supplementary Table 1	Genetically independent (discordant MZ twins) analysis
Site	Gene	Annotation	Case control beta	Case control SE	Case control p-value	Case control FDR fdr	T-test estimate	T-test p-value
chr19:11529587-11529588	RGL3	Body(intron); Active/Weak/poised promoter	-0.690377	0.127238	1.83e-07	0.0501917	-0.0213632	0.00327	0	0.0025
chr14:77736811-77736812	NGB	Body(intron);Poised/Repressed; Island	-0.69321	0.129699	2.55e-07	0.0501917	-0.00995273	0.00721	0
chr14:57265055-57265056	OTX2	Poised/Repressed; Island	-0.612962	0.114983	2.94e-07	0.0501917	-0.0255358	0.000553	1
chr2:65657286-65657287	SPRED2	Body (intron)/Poised/Weak promoter; Strong Enhancer	-0.678529	0.132591	7.03e-07	0.0749487	-0.0143503	0.00113	1
chr7:5632005-5632006	FSCN1	TSS1500/ Poised/Weak promoter; Strong Enhancer	-0.673454	0.130981	7.32e-07	0.0749487	-0.00974649	0.00595	0
chr22:46423445-46423446		Poised/Weak promoter; Island	-0.611232	0.123832	1.8e-06	0.125172	-0.012207	0.00582	0
chr11:44339522-44339523		Poised promoter/repressed	-0.516768	0.104416	1.91e-06	0.125172	-0.0203419	0.00153	1
chr11:57226713-57226714	RTN4RL2	Poised promoter	-0.555233	0.113018	1.96e-06	0.125172	-0.0230986	0.0321	0
chr17:80187312-80187313	SLC16A3	Body (intron); Active/Weak/Poised Promoter/Strong Enhancer	-0.624057	0.128699	2.67e-06	0.151921	-0.0383035	0.000667	1
chr3:4763990-4763991	ITPR1	Body (intron); Insulator; Strong Enhancer	-0.643329	0.135067	3.67e-06	0.187902	-0.0287232	0.00628	0
chr6:71665405-71665406	B3GAT2	Body (intron); Poised promoter	-0.601322	0.127602	4.34e-06	0.189724	-0.00991004	7.09e-06	1
chr16:687577-687578	Ak201549/LOC10028175 and TSS1500 for METTL26	Weak promoter/Strong enhancer intronic region of AK201549, TSS1500 METTL26 (450k manifest)	-0.573371	0.120842	4.45e-06	0.189724	-0.00787129	1.45e-06	1
chr17:17109053-17109054	PLD6	Body (intron); Active/Weak promoter/Strong enhancer	-0.568077	0.12011	4.82e-06	0.189994	-0.0345576	0.0027	0
chr5:150466793-150466794	TNIP1	Body (intron); Active/Weak promoter/Strong enhancer	-0.575949	0.123261	5.76e-06	0.199845	-0.0081147	0.0019	1
chr11:133837410-133837411		Open Sea; Insulator/Poised promoter/Weak enhancer	-0.586858	0.126461	6.02e-06	0.199845	0.00666191	0.0822	0
chr1:145440435-145440436	TXNIP/NBFF10/LOC100288142	Body (exon TXNIP); Active/Weak promoter	-0.593459	0.127655	6.24e-06	0.199845	-0.042068	0.00239	1
chr16:58060988-58060989	MMP15	Body (intron); Active/Weak/Poised Promoter	-0.61902	0.134448	7.34e-06	0.22105	-0.0156491	7.94e-05	1
chr7:96627196-96627197	DLX6AS	Body (intron); Poised promoter; Repressed	-0.580865	0.127391	9.16e-06	0.241748	-0.00384511	0.0437	0
chr1:18057598-18057599		Repressed	-0.559785	0.123096	9.19e-06	0.241748	-0.0317719	0.0334	0
chr5:169659627-169659628	C5orf58	Body (Exon); Weak transcribed region state	-0.613073	0.134621	9.44e-06	0.241748	-0.013156	0.0188	0

## Sheet: S2
Supplementary Table 2	Validation in 450k
Site	Gene	Case control beta	Case control SE	Case control p-value	Case control FDR fdr	Nearest CpG	Position	Dist to MCCseq	beta 450k T2D	p 450k T2D	est FBG	FBG p-value
chr19:11529587-11529588	RGL3	-0.690377	0.127238	1.83e-07	0.0501917	cg11393479	11529564	23	0.130234	0.406788	0.0450434	0.114483
chr14:77736811-77736812	NGB	-0.69321	0.129699	2.55e-07	0.0501917	cg02400572	77736734	77	-0.0113843	0.939624	0.00987185	0.697721
chr14:57265055-57265056	OTX2	-0.612962	0.114983	2.94e-07	0.0501917	cg27175093	57265910	-855	-0.120298	0.395255	0.0103235	0.685895
chr2:65657286-65657287	SPRED2	-0.678529	0.132591	7.03e-07	0.0749487	cg10256249	65657578	-292	-0.124362	0.194092	0.0106786	0.488772
chr7:5632005-5632006	FSCN1	-0.673454	0.130981	7.32e-07	0.0749487	cg08995368	5632251	-246	-0.00231285	0.988359	0.0624714	0.0266452
chr22:46423445-46423446		-0.611232	0.123832	1.8e-06	0.125172	cg05468064	46423449	-4	-0.0881708	0.511081	0.00550962	0.764485
chr11:44339522-44339523		-0.516768	0.104416	1.91e-06	0.125172	cg05853285	44339621	-99	0.0459207	0.749538	-0.0299773	0.20852
chr11:57226713-57226714	RTN4RL2	-0.555233	0.113018	1.96e-06	0.125172	cg09852107	57226342	371	0.018353	0.89031	0.0127328	0.596611
chr17:80187312-80187313	SLC16A3	-0.624057	0.128699	2.67e-06	0.151921	cg07763231	80187349	-37	0.0829923	0.567166	-0.00115455	0.961454
chr3:4763990-4763991	ITPR1	-0.643329	0.135067	3.67e-06	0.187902	cg19885037	4763990	0	0.0726328	0.586779	0.00744597	0.748711
chr6:71665405-71665406	B3GAT2	-0.601322	0.127602	4.34e-06	0.189724	cg01088070	71665405	0	-0.201864	0.139398	-0.0566737	0.0269808
chr16:687577-687578	Ak201549/LOC10028175 and TSS1500 for METTL26	-0.573371	0.120842	4.45e-06	0.189724	cg02985292	687604	-27	-0.208885	0.0521878	0.00351697	0.828798
chr17:17109053-17109054	PLD6	-0.568077	0.12011	4.82e-06	0.189994	cg01412970	17109239	-186	0.00730796	0.966353	0.0322791	0.235132
chr5:150466793-150466794	TNIP1	-0.575949	0.123261	5.76e-06	0.199845	cg15989436	150465875	918	-0.116685	0.272919	-0.0457737	0.00764245
chr11:133837410-133837411		-0.586858	0.126461	6.02e-06	0.199845	cg22821947	133837401	9	0.166475	0.32981	0.000340044	0.991065
chr1:145440435-145440436	TXNIP/NBFF10/LOC100288142	-0.593459	0.127655	6.24e-06	0.199845	cg19693031	145441552	-1117	-0.798794	3.46e-08	-0.120604	2.67e-07
chr16:58060988-58060989	MMP15	-0.61902	0.134448	7.34e-06	0.22105	cg05910755	58060988	0	0.19435	0.152078	0.0585139	0.027008
chr7:96627196-96627197	DLX6AS	-0.580865	0.127391	9.16e-06	0.241748	cg21545390	96627196	0	-0.0709239	0.657419	-0.0164241	0.566073
chr1:18057598-18057599		-0.559785	0.123096	9.19e-06	0.241748	cg15131789	18060276	-2678	-0.0296608	0.850784	-0.00971766	0.713204
chr5:169659627-169659628	C5orf58	-0.613073	0.134621	9.44e-06	0.241748	cg18760876	169659627	0	0.103016	0.420061	0.0119897	0.614663

## Sheet: S3
Supplementary Table 3	Impact of BMI
Site	Gene	Case control beta	Case control SE	Case control p-value	Case control FDR fdr	beta with BMI	SE with BMI	pvalue with BMI	fdr BMI
chr19:11529587-11529588	RGL3	-0.690377	0.127238	1.83e-07	0.0501917	-0.69243	0.134241	6.4e-07	0.0941084
chr14:77736811-77736812	NGB	-0.69321	0.129699	2.55e-07	0.0501917	-0.721337	0.134252	2.24e-07	0.0941084
chr14:57265055-57265056	OTX2	-0.612962	0.114983	2.94e-07	0.0501917	-0.584763	0.120519	2.54e-06	0.186149
chr2:65657286-65657287	SPRED2	-0.678529	0.132591	7.03e-07	0.0749487	-0.683921	0.137625	1.4e-06	0.143886
chr7:5632005-5632006	FSCN1	-0.673454	0.130981	7.32e-07	0.0749487	-0.702872	0.136066	6.34e-07	0.0941084
chr22:46423445-46423446		-0.611232	0.123832	1.8e-06	0.125172	-0.634918	0.130813	2.52e-06	0.186149
chr11:44339522-44339523		-0.516768	0.104416	1.91e-06	0.125172	-0.508644	0.110818	8.73e-06	>0.25
chr11:57226713-57226714	RTN4RL2	-0.555233	0.113018	1.96e-06	0.125172	-0.526479	0.117967	1.37e-05	>0.25
chr17:80187312-80187313	SLC16A3	-0.624057	0.128699	2.67e-06	0.151921	-0.571407	0.134299	3.32e-05	>0.25
chr3:4763990-4763991	ITPR1	-0.643329	0.135067	3.67e-06	0.187902	-0.62066	0.142424	2.11e-05	>0.25
chr6:71665405-71665406	B3GAT2	-0.601322	0.127602	4.34e-06	0.189724	-0.629882	0.133134	4e-06	0.215814
chr16:687577-687578	Ak201549/LOC10028175 and TSS1500 for METTL26	-0.573371	0.120842	4.45e-06	0.189724	-0.610732	0.127303	3.37e-06	0.215814
chr17:17109053-17109054	PLD6	-0.568077	0.12011	4.82e-06	0.189994	-0.522892	0.125106	4.62e-05	>0.25
chr5:150466793-150466794	TNIP1	-0.575949	0.123261	5.76e-06	0.199845	-0.595267	0.129009	7.23e-06	>0.25
chr11:133837410-133837411		-0.586858	0.126461	6.02e-06	0.199845	-0.667352	0.130784	7.35e-07	0.0941084
chr1:145440435-145440436	TXNIP/NBFF10/LOC100288142	-0.593459	0.127655	6.24e-06	0.199845	-0.514838	0.13319	0.000150609	>0.25
chr16:58060988-58060989	MMP15	-0.61902	0.134448	7.34e-06	0.22105	-0.612579	0.138676	1.62e-05	>0.25
chr7:96627196-96627197	DLX6AS	-0.580865	0.127391	9.16e-06	0.241748	-0.602044	0.131263	8.09e-06	>0.25
chr1:18057598-18057599		-0.559785	0.123096	9.19e-06	0.241748	-0.503404	0.128831	0.000126131	>0.25
chr5:169659627-169659628	C5orf58	-0.613073	0.134621	9.44e-06	0.241748	-0.625325	0.140525	1.47e-05	>0.25
chr5:133449700-133449701	TCF7	-0.539927	0.126644	3.36678e-05	0.33	-0.616108	0.130005	4.37e-06	0.215814
chr15:58085147-58085148		-0.582187	0.142224	6.34272e-05	0.34	-0.694642	0.147135	4.64e-06	0.215814

## Sheet: S4
Supplementary Table 4	Replication
Site	Gene	Case control beta	Case control SE	Case control p-value	Case control FDR fdr	Replication beta	Replication SE	Replication Pvalue
chr19:11529587-11529588	RGL3	-0.690377	0.127238	1.83e-07	0.0501917	-0.866801	0.189357	6.59e-06
chr14:77736811-77736812	NGB	-0.69321	0.129699	2.55e-07	0.0501917	-0.892758	0.200739	1.16e-05
chr14:57265055-57265056	OTX2	-0.612962	0.114983	2.94e-07	0.0501917	-1.00703	0.184092	8.36e-08
chr2:65657286-65657287	SPRED2	-0.678529	0.132591	7.03e-07	0.0749487	-0.243945	0.202874	0.229773
chr7:5632005-5632006	FSCN1	-0.673454	0.130981	7.32e-07	0.0749487	-0.278329	0.190041	0.143677
chr22:46423445-46423446		-0.611232	0.123832	1.8e-06	0.125172	-0.800426	0.190682	3.19e-05
chr11:44339522-44339523		-0.516768	0.104416	1.91e-06	0.125172	-0.861062	0.192542	9.83e-06
chr11:57226713-57226714	RTN4RL2	-0.555233	0.113018	1.96e-06	0.125172	-1.24818	0.179531	1.08e-11
chr17:80187312-80187313	SLC16A3	-0.624057	0.128699	2.67e-06	0.151921	-0.732197	0.199004	0.000262115
chr3:4763990-4763991	ITPR1	-0.643329	0.135067	3.67e-06	0.187902	0.0595123	0.197496	0.763298
chr6:71665405-71665406	B3GAT2	-0.601322	0.127602	4.34e-06	0.189724	-0.0509001	0.185138	0.783528
chr16:687577-687578	Ak201549/LOC10028175/METTL26	-0.573371	0.120842	4.45e-06	0.189724	0.140169	0.182811	0.44359
chr17:17109053-17109054	PLD6	-0.568077	0.12011	4.82e-06	0.189994	-0.680174	0.188154	0.000331694
chr5:150466793-150466794	TNIP1	-0.575949	0.123261	5.76e-06	0.199845	-0.657561	0.183766	0.000379249
chr11:133837410-133837411		-0.586858	0.126461	6.02e-06	0.199845	-0.840433	0.197875	2.74e-05
chr1:145440435-145440436	TXNIP/NBFF10/LOC100288142	-0.593459	0.127655	6.24e-06	0.199845	-0.399549	0.192104	0.0381162
chr16:58060988-58060989	MMP15	-0.61902	0.134448	7.34e-06	0.22105	-0.914647	0.190828	2.41e-06
chr7:96627196-96627197	DLX6AS	-0.580865	0.127391	9.16e-06	0.241748	-0.678654	0.200707	0.000806056
chr1:18057598-18057599		-0.559785	0.123096	9.19e-06	0.241748	-0.878927	0.187887	3.71e-06
chr5:169659627-169659628	C5orf58	-0.613073	0.134621	9.44e-06	0.241748	-0.614733	0.200453	0.00229979

## Sheet: S5
Supplementary Table 5	Methylation Quantative Trait Loci (MCCseq)
Site	Gene	Number of Associated SNPs	Most Associated SNP	P-value Most Associated SNP	Gene
chr19:11529587-11529588	RGL3	0
chr14:77736811-77736812	NGB	7	8:132397436_A_G	1.01e-08	Intergenic
chr14:57265055-57265056	OTX2	2	8:15548527_G_GT	4.06e-08	TUSC3
chr2:65657286-65657287	SPRED2	0
chr7:5632005-5632006	FSCN1	0
chr22:46423445-46423446		0
chr11:44339522-44339523		1	2:47376672_T_C	3.98e-08	STPG4
chr11:57226713-57226714	RTN4RL2	0
chr17:80187312-80187313	SLC16A3	1	8:62369456_A_G	2.29e-08	CLVS1
chr3:4763990-4763991	ITPR1	136	19:35561358_C_T	2.87e-10	HPN
chr6:71665405-71665406	B3GAT2	0
chr16:687577-687578	Ak201549/LOC10028175 and TSS1500 for METTL26	0
chr17:17109053-17109054	PLD6	0
chr5:150466793-150466794	TNIP1	1	12:47764433_G_A	3.87e-08	Intergenic
chr11:133837410-133837411		0
chr1:145440435-145440436	TXNIP/NBFF10/LOC100288142	0
chr16:58060988-58060989	MMP15	0
chr7:96627196-96627197	DLX6AS	0
chr1:18057598-18057599		2	8:118776420_T_A	5.23e-09	Intergenic
chr5:169659627-169659628	C5orf58	0

## Sheet: S6
Supplementary Table 6	Methylation Quantative Trait Loci (450k)
Site	Nearest 450k CpG	Gene	Number of Associated SNPs	Most Associated SNP	P-value Most Associated SNP	Gene
chr19:11529587-11529588	cg11393479	RGL3	0
chr14:77736811-77736812	cg02400572	NGB	651	rs1017186	0	NGB
chr14:57265055-57265056	cg27175093	OTX2	0
chr2:65657286-65657287	cg10256249	SPRED2	503	rs6755006	2.2x10-273	SPRED2
chr7:5632005-5632006	cg08995368	FSCN1	15	rs3807588	3.5x10-24	FSCN1
chr22:46423445-46423446	cg05468064		158	chr22:46427226:INDEL	0	intergenic
chr11:44339522-44339523	cg05853285		0
chr11:57226713-57226714	cg09852107	RTN4RL2	0
chr17:80187312-80187313	cg07763231	SLC16A3	662	chr17:80075560	0	SLC16A3
chr3:4763990-4763991	cg19885037	ITPR1	9	rs2054870	0	ITPR1
chr6:71665405-71665406	cg01088070	B3GAT2	310	rs14118679	0	B3GAT2
chr16:687577-687578	cg02985292	Ak201549/LOC10028175/METTL26	314 (74 trans)	rs33982830	0	LPAR2
chr17:17109053-17109054	cg01412970	PLD6	396	rs143409117	0	PLD6
chr5:150466793-150466794	cg15989436	TNIP1	55	rs1024995	0	TNIP1
chr11:133837410-133837411	cg22821947		1	rs12804787	3.8x10-11	intergenic
chr1:145440435-145440436	cg19693031	TXNIP/NBFF10/LOC100288142	147 (all trans)	chr1:43412360	0	GLUT1
chr16:58060988-58060989	cg05910755	MMP15	0
chr7:96627196-96627197	cg21545390	DLX6AS	0
chr1:18057598-18057599	cg15131789		288	chr1:18074900:I	0	intergenic
chr5:169659627-169659628	cg18760876	C5orf58	0

## Sheet: S7
Supplementary Table 7	Metabolite Associations FDR <5%
CpG	estimate	SE	pvalue	fdr	Metabolite	Category
chr11.133837410.133837411208	-0.381115	0.0780645	2.56652e-06	5.13305e-05	4-acetamidobutanoate	Amino Acid
chr14.77736811.77736812285	0.432993	0.0967484	1.51821e-05	0.000303643	choline phosphate	Lipid
chr11.133837410.133837411253	-0.346329	0.0842714	6.70275e-05	0.00134055	androsterone sulfate	Lipid
chr11.133837410.133837411478	-0.300947	0.0769025	0.00013786	0.0027572	O-sulfo-L-tyrosine	Xenobiotics
chr11.133837410.133837411210	-0.344142	0.0878364	0.000139924	0.00279849	4-androsten-3alpha,17alpha-diol monosulfate (3)	Lipid
chr5.150466793.150466794299	-0.290037	0.0762795	0.000204379	0.00408759	cysteine s-sulfate	Amino Acid
chr11.133837410.133837411461	-0.331694	0.0886215	0.000262888	0.00525777	N-delta-acetylornithine	Amino Acid
chr5.169659627.169659628228	0.272461	0.073318	0.000280338	0.00560675	5alpha-pregnan-3beta,20alpha-diol disulfate	Lipid
chr11.133837410.133837411321	-0.308058	0.0832109	0.000305037	0.00610074	epiandrosterone sulfate	Lipid
chr1.18057598.18057599166	0.279174	0.0770867	0.00039622	0.00792439	2-methylbutyrylglycine	Amino Acid
chr5.169659627.169659628229	0.290729	0.080416	0.000401284	0.00802568	5alpha-pregnan-3beta,20alpha-diol monosulfate (2)	Lipid
chr14.77736811.77736812118	0.286524	0.0796419	0.000453425	0.00906851	1-palmityl-GPC (O-16:0)	Lipid
chr16.687577.68757825	-0.277377	0.0777426	0.000486299	0.00972597	1,3,7-trimethylurate	Xenobiotics
chr16.58060988.58060989348	0.291902	0.0827889	0.000547912	0.0109582	gluconate	Xenobiotics
chr14.77736811.77736812510	-0.288483	0.0808692	0.00054909	0.0109818	pro-hydroxy-pro	Amino Acid
chr5.169659627.16965962885	-0.269838	0.0778761	0.000682487	0.0136497	1-oleoyl-3-linoleoyl-glycerol (18:1/18:2)	Lipid
chr11.133837410.133837411403	-0.296423	0.085967	0.00073493	0.0146986	kynurenine	Amino Acid
chr11.133837410.133837411498	-0.278177	0.0830312	0.00103097	0.0206194	phenyllactate (PLA)	Amino Acid
chr11.44339522.44339523583	0.271425	0.0810276	0.00103265	0.0206529	undecanedioate	Lipid
chr11.133837410.133837411227	-0.272388	0.0825886	0.00120141	0.0240283	5alpha-androstan-3beta,17beta-diol disulfate	Lipid
chr11.133837410.133837411455	-0.255829	0.0775468	0.00123587	0.0247175	N-acetylputrescine	Amino Acid
chr14.57265055.5726056317	-0.306516	0.0936077	0.00133761	0.0267522	dopamine sulfate (2)	Amino Acid
chr5.150466793.150466794319	-0.246201	0.0756329	0.00138625	0.0277251	eicosapentaenoate (EPA; 20:5n3)	Lipid
chr5.169659627.169659628135	-0.26122	0.0807187	0.00148333	0.0296667	1-stearoyl-2-oleoyl-GPE (18:0/18:1)	Lipid
chr11.133837410.133837411490	-0.226784	0.0701484	0.00149078	0.0298156	phenol sulfate	Amino Acid
chr17.80187312.80187313455	-0.221778	0.0772134	0.00477552	0.030188	N-acetylputrescine	Amino Acid
chr16.687577.687578455	-0.233733	0.0780517	0.00325774	0.030188	N-acetylputrescine	Amino Acid
chr16.58060988.58060989455	-0.218042	0.0783394	0.00603761	0.030188	N-acetylputrescine	Amino Acid
chr11.133837410.133837411331	-0.259455	0.0808334	0.00162692	0.0325385	gamma-CEHC	Cofactors and Vitamins
chr16.58060988.58060989459	0.281962	0.0880432	0.00163786	0.0327571	N-acetyltyrosine	Amino Acid
chr11.133837410.133837411414	-0.252269	0.0784691	0.00164456	0.0328912	malate	Energy
chr5.150466793.150466794101	-0.225777	0.0707532	0.00171029	0.0342057	1-palmitoyl-2-eicosapentaenoyl-GPC (16:0/20:5)*	Lipid
chr14.77736811.77736812200	0.277155	0.0871101	0.00179778	0.0359555	3-methyladipate	Lipid
chr11.133837410.133837411219	-0.240949	0.0759741	0.00181863	0.0363725	4-hydroxyphenylacetate	Amino Acid
chr5.169659627.16965962883	-0.250713	0.0790873	0.0018352	0.036704	1-oleoyl-2-linoleoyl-glycerol (18:1/18:2)	Lipid
chr16.687577.687578274	-0.247523	0.0780047	0.00185022	0.0370044	caffeine	Xenobiotics
chr11.133837410.133837411517	-0.272482	0.0860802	0.0018669	0.0373381	pyridoxate	Cofactors and Vitamins
chr6.71665405.7166540623	0.26062	0.0822997	0.0018778	0.037556	1,2-dimyristoyl-GPC (14:0/14:0)	Lipid
chr16.687577.687578544	0.261952	0.0827776	0.00190014	0.0380028	sphingomyelin (d18:2/16:0, d18:1/16:1)*	Lipid
chr5.169659627.169659628474	-0.252749	0.0800119	0.00191489	0.0382978	O-methylcatechol sulfate	Xenobiotics
chr11.57226713.57226714445	0.261971	0.0821324	0.00191569	0.0383137	N-acetylcitrulline	Amino Acid
chr22.46423445.46423446188	0.255622	0.0846948	0.0029923	0.0390596	3-hydroxyhippurate	Xenobiotics
chr17.17109053.17109054188	0.235587	0.0802531	0.00390596	0.0390596	3-hydroxyhippurate	Xenobiotics
chr11.133837410.133837411305	-0.256238	0.0812267	0.00195298	0.0390596	deoxycarnitine	Lipid
chr11.44339522.44339523316	0.271146	0.0864887	0.00215755	0.043151	dodecanedioate	Lipid
chr19.11529587.11529588248	-0.259767	0.0864855	0.00325543	0.0435851	alpha-glutamylglycine	Peptide
chr7.5632005.5632006248	-0.247753	0.0851959	0.00435851	0.0435851	alpha-glutamylglycine	Peptide

## Sheet: S8
Supplementary Table 8
	FDR50	Not FDR50
Out GWAS region	4152	473796
In GWAS region	300	26494

## Sheet: S9
Supplementary Table 9
				Island	10
chr19:11529587-11529588	RGL3	Island		Shore	5
chr14:77736811-77736812	NGB	Island		Shelf	1
chr14:57265055-57265056	OTX2	Island		Open Sea	4
chr2:65657286-65657287	SPRED2	Shore
chr7:5632005-5632006	FSCN1	Island
chr22:46423445-46423446		Island
chr11:44339522-44339523		Shore
chr11:57226713-57226714	RTN4RL2	Island
chr17:80187312-80187313	SLC16A3	Island
chr3:4763990-4763991	ITPR1	Open Sea
chr6:71665405-71665406	B3GAT2	Island
chr16:687577-687578	Ak201549/
	LOC10028175/METTL26	Shore
chr17:17109053-17109054	PLD6	Island
chr5:150466793-150466794	TNIP1	Open Sea
chr11:133837410-133837411		Open Sea
chr1:145440435-145440436	NBFF10/LOC100288142/
	TXNIP	Shore
chr16:58060988-58060989	MMP15	Island
chr7:96627196-96627197	DLX6-AS1	Shelf
chr1:18057598-18057599		Open Sea
chr5:169659627-169659628	C5orf58	Shore

[truncated: 2 more sheets: S10, S11]
